# Supplementary material for: Weighted single-step GWAS and gene network analysis reveal new candidate genes for semen traits in pigs
Source: Genet Sel Evol. 2018 Aug 6;50:40. doi: 10.1186/s12711-018-0412-z (PMC6080523; doi:10.1186/s12711-018-0412-z)
Supplement: Supplementary file 1 — Additional file 1: Table S1. Variance components and standard errors (in parenthesis) for semen traits. The data provided represent the values of variance components (additive genetic, environmental and residual) and the respective standard errors for each semen trait and pig line. [file 12711_2018_412_MOESM1_ESM.xlsx]

## Sheet: Plan1
Additional table 1: variance components and standard errors (in parenthesis) for semen traits
Traita	Pig line	σ2a (SE)	σ2perm (SE)	σ2e (SE)
MOT	L1	14.02 (3.98)	27.45 (3.18)	26.16 (0.18)
	L2	5.31 (1.83)	17.89 (1.66)	21.68 (0.16)
PROMOT	L1	28.26 (5.74)	26.01 (3.88)	38.14 (0.26)
	L2	7.77 (2.30)	20.32 (2.00)	35.64 (0.26)
lnNcells	L1	0.01 (0.0038)	0.04 (0.0036)	0.07 (0.0005)
	L2	0.02 (0.0049)	0.04 (0.0043)	0.07 (0.0005)
ABN	L1	57.40 (14.73)	91.12 (11.51)	110.38 (1.45)
	L2	25.45 (9.10)	75.76 (8.06)	75.47 (1.17)
a Semen traits. MOT = sperm motility; PROMOT = sperm progressive motility; lnNcells = number of sperm cells per ejaculate; ABN = total morphological abnormalities.
b L1 = Large White type line; L2 = Landrace type line
