# Supplementary material for: Weighted single-step GWAS and gene network analysis reveal new candidate genes for semen traits in pigs
Source: Genet Sel Evol. 2018 Aug 6;50:40. doi: 10.1186/s12711-018-0412-z (PMC6080523; doi:10.1186/s12711-018-0412-z)
Supplement: Supplementary file 2 — Additional file 2: Table S2. The three SNP windows that explained the highest proportion of genetic variance of each semen trait in L1. The data provided represent the chromosome, average window position (in basepairs) and the percentage of variance explained by the three SNP windows that explained the highest proportion of genetic variance for each semen trait in L1. [file 12711_2018_412_MOESM2_ESM.xlsx]

## Sheet: L1
Additional table 2: The three SNP windows that explained the highest proportion of genetic variance of each semen trait in L1
Traita	Chromosome	Average window position (bp)	Var (%)b
MOT	5	18,007,232	7.5
	15	62333883	3.5
	12	6630173	3.4
PROMOT	14	4822304	8.7
	4	28650877	6.4
	5	18074223	3
lnNcells	14	73227414	6.8
	1	305578277	4.6
	9	139932157	4.3
ABN	10	11041515	6.9
	1	135905888	6
	4	28650877	5.9
aSemen traits: MOT: sperm motility; PROMOT: sperm progressive motility; lnNcells: number of sperm cells per ejaculate; ABN: total morphological abnormalities.
bPercentage of genetic variance explained by window
