# Supplementary material for: Weighted single-step GWAS and gene network analysis reveal new candidate genes for semen traits in pigs
Source: Genet Sel Evol. 2018 Aug 6;50:40. doi: 10.1186/s12711-018-0412-z (PMC6080523; doi:10.1186/s12711-018-0412-z)
Supplement: Supplementary file 3 — Additional file 3: Table S3. Three SNP windows that explained the highest proportion of genetic variance of each semen trait in L2. The data provided represent the chromosome, average window position (in basepairs) and the percentage of variance explained by the three SNP windows that explained the highest proportion of genetic variance for each semen trait in L2. [file 12711_2018_412_MOESM3_ESM.xlsx]

## Sheet: L2
Additional table 3: Three SNP windows that explained the highest proportion of genetic variance of each semen trait in L2
Traita	Chromosome	Average window position (bp)	Var (%)b
MOT	9	36855793	8
	13	107880076	8
	8	134301890	5.9
PROMOT	8	134538185	10.8
	2	154430556	4.3
	3	110686295	3.6
lnNcells	1	271338213	9.1
	2	146085202	5.2
	18	43203580	4
ABN	15	37574999	4.9
	6	83719373	4.7
	13	11751898	4.3
aSemen traits: MOT: sperm motility; PROMOT: sperm progressive motility; lnNcells: number of sperm cells per ejaculate; ABN: total morphological abnormalities.
bPercentage of genetic variance explained by window
